# Supplementary material for: Unveiling the Genomic Architecture of Phenotypic Plasticity Using Multiple GWAS Approaches Under Contrasting Conditions of Water Availability: A Model for Barley
Source: Int J Mol Sci. 2026 Jan 8;27(2):652. doi: 10.3390/ijms27020652 (PMC12841421; doi:10.3390/ijms27020652)
Supplement: Supplementary file 1 [file ijms-27-00652-s001.zip]

Archive with 4 entries (4 files):
- FigureS1.tif
- __MACOSX/._FigureS1.tif
- FigureS2.tif
- __MACOSX/._FigureS2.tif
